# Supplementary material for: Atypical flagella assembly and haploid genome coiling during male gamete formation in Plasmodium
Source: Nat Commun. 2023 Dec 13;14:8263. doi: 10.1038/s41467-023-43877-w (PMC10719364; doi:10.1038/s41467-023-43877-w)
Supplement: Supplementary file 10 — Source Data [file 41467_2023_43877_MOESM10_ESM.xlsx]

## Sheet: Figure 1D
Figure 1D
		Microgametocyte cell number
		1	2	3	4	5	6	7	8	9	10	11	12
	Distance between basal body and nuclear pole (nm)	496	539	320	547	275	278	288	378	360	1109	316	830
		424	586	276	673	298	487	216	934	305	596	582	300
		321	217	600	408	241	250	220	360	273	762	275	336
		309	203	385	596	320	318	243	383	209	844	246	221
		449	311	301	523	324	230	232	467	344			638
		357	527	786	226	562	273	244	854	477			408
				409			342			1181

## Sheet: Figure 2E
Figure 2E
				Axoneme number	Length of 9+2 (µm)	Length of 9+0 (µm)	Total axoneme length (µm)
			Microgametocyte cell 1	1	12.5	0	12.5
				2	17.135	0.165	17.3
				3	14.638	1.362	16
				4	15.356	0.844	16.2
				5	16.5	0	16.5
				6	16.585	0.415	17
				7	15.038	1.762	16.8
				8	17.2	0	17.2
			Microgametocyte cell 2	1	16.436	0.464	16.9
				2	15.7987	1.1013	16.9
				3	16	0	16
				4	9.66	1.84	11.5
				5	16	0	16
				6	15.057	1.643	16.7
				7	3.2	0	3.2
				8	8.7	0	8.7
			Microgametocyte cell 3	1	16.6	0	16.6
				2	15.106	2.194	17.3
				3	17.5	0	17.5
				4	15.046	2.754	17.8
				5	17.2	0	17.2
				6	12.805	0.595	13.4
				7	4.5	0	4.5
				8	1.935	2.165	4.1
			Microgametocyte cell 4	1	12.8	0	12.8
				2	9.067	1.033	10.1
				3	10.697	2.503	13.2
				4	12.634	1.266	13.9
				5	11.8	0	11.8
				6	9.826	2.474	12.3
				7	10.5	0	10.5
				8	14	0	14
			Microgametocyte cell 5	1	14.275	1.825	16.1
				2	9.7	0	9.7
				3	11.314	4.386	15.7
				4	16.1	0	16.1
				5	4.59	8.01	12.6
				6	14.9	0	14.9
				7	13.119	2.381	15.5
				8	4.655	5.145	9.8
			Microgametocyte cell 6	1	15.3	0	15.3
				2	12.483	2.117	14.6
				3	15.3	0	15.3
				4	13.1	0	13.1
				5	13.7	0	13.7
				6	15.1	0	15.1
				7	11.5	0	11.5
				8	15.3	0	15.3
			Microgametocyte cell 7	1	12.05	2.95	15
				2	11.945	4.455	16.4
				3	14.4	0	14.4
				4	7.959	4.641	12.6
				5	17	0	17
				6	15.3	0	15.3
				7	15.51	1.49	17
				8	2.419	9.881	12.3
			Microgametocyte cell 8	1	15.2	0	15.2
				2	7.458	5.942	13.4
				3	14	0	14
				4	12.221	1.079	13.3
				5	12.398	0.602	13
				6	13.115	1.885	15
				7	9.864	3.136	13
				8	8.5	0	8.5
			Microgametocyte cell 9	1	3.7	6	9.7
				2	6.153	6.247	12.4
				3	7.638	3.462	11.1
				4	9.118	3.382	12.5
				5	13.056	2.644	15.7
				6	11.3	0	11.3
				7	16.1	0	16.1
				8	8.184	4.316	12.5
			Microgametocyte cell 10	1	12.095	1.705	13.8
				2	10.723	1.977	12.7
				3	11.994	1.406	13.4
				4	10.906	1.594	12.5
				5	10.306	1.494	11.8
				6	11.153	1.247	12.4
				7	11.599	2.701	14.3
				8	9.655	1.045	10.7
			Microgametocyte cell 11	1	12.649	1.651	14.3
				2	5.513	6.587	12.1
				3	9.073	6.027	15.1
				4	15.5	0	15.5
				5	12.639	1.361	14
				6	9.052	2.148	11.2
				7	13.637	1.563	15.2
				8	16.202	0.598	16.8
			Microgametocyte cell 12	1	14.6	0	14.6
				2	12.255	3.245	15.5
				3	17	0	17
				4	13.613	1.687	15.3
				5	14.015	0.985	15
				6	3.513	2.987	6.5
				7	14.034	2.466	16.5
				8	12.095	1.505	13.6
			Microgametocyte cell 13	1	19.276	0.624	19.9
				2	10.6	0	10.6
				3	19.378	0.122	19.5
				4	10.56	4.64	15.2
				5	20.2	0	20.2
				6	6.091	5.109	11.2
				7	7.8	0	7.8
				8	9.238	5.462	14.7
			Microgametocyte cell 14	1	7.225	5.575	12.8
				2	2.738	4.962	7.7
				3	3.799	4.601	8.4
				4	9.538	1.962	11.5
				5	6.6	1.9	8.5
				6	17.745	2.955	20.7
				7	4.553	1.347	5.9
				8	20.7	0	20.7
			Microgametocyte cell 15	1	0.6	7.3	7.9
				2	13.819	2.081	15.9
				3	15.3	0	15.3
				4	11.976	2.824	14.8
				5	14.219	0.281	14.5
				6	4.001	5.199	9.2
				7	12.011	2.289	14.3
				8	1.573	9.227	10.8

## Sheet: Figure 3H
Figure 3H
		Axoneme number	Total axoneme length (µm)
	Exflagellating cell 1	1	12.2
		2	12.5
		3	16.3
		4	12.3
		5	15.1
	Exflagellating cell 2	1	16.9
		2	15.9
		3	12.4
		4	12.6
		5	4.3
	Exflagellating cell 3	1	15.1
		2	8.5
	Exflagellating cell 4	1	15.4
		2	13.8
		3	9.1
		4	13.2
		5	10.5
		6	15.8
	Exflagellating cell 5	1	16.9
		2	16.6
		3	15.1
